# Supplementary material for: Erechtites hieracifolia: an invasive plant species in peatland habitats of southeastern Poland (Central Europe)
Source: Front Plant Sci. 2025 Sep 10;16:1615073. doi: 10.3389/fpls.2025.1615073 (PMC12457311; doi:10.3389/fpls.2025.1615073)
Supplement: Supplementary file 3 [file Table3.xlsx]

## Sheet: Table S1
Number of phytosociological releve		54	54A	57	57A	52A	52	53	53A	41	41A	39	39A	48	48A	40	40A	24	24A	60	61	60A	59	59A	56A	56	44	49	19	21	19A	21A	58	58A	50	51	43	43A	55	55A	42A	14	14A	42	45	45A	46	46A	47
Year		2019	2022	2019	2022	2022	2019	2019	2022	2019	2022	2019	2022	2019	2022	2019	2022	2019	2022	2019	2022	2022	2019	2022	2022	2019	2019	2019	2019	2019	2022	2022	2019	2022	2019	2019	2019	2022	2019	2022	2022	2019	2022	2019	2019	2022	2019	2022	2019
Geographical coordinates		N51° 24' 01.3" E23° 35' 29.8"	N51° 24' 01.3" E23° 35' 29.8"	N51° 24' 11.3" E23° 35' 36.5"	N51° 24' 11.3" E23° 35' 36.5"	N51° 23' 58.4" E23° 35' 30.5"	N51° 23' 58.4" E23° 35' 30.5"	N51° 23' 59.9" E23° 35' 30.2"	N51° 23' 59.9" E23° 35' 30.2"	N51° 26' 40.8" E23° 31' 21.8"	N51° 26' 40.8" E23° 31' 21.8"	N51° 26' 31.9" E23° 31' 20.3"	N51° 26' 31.9" E23° 31' 20.3"	N51° 24' 25.9" E23° 35' 51.8"	N51° 24' 25.9" E23° 35' 51.8"	N51° 26' 37.4" E23° 31' 21.5"	N51° 26' 37.4" E23° 31' 21.5"	N51° 24' 58.8" E23° 35' 07.3"	N51° 24' 58.8" E23° 35' 07.3"	N51° 23' 24.6" E23° 27' 37.5"	N50°02'41.3" E21°17'44.4"	N51° 23' 24.6" E23° 27' 37.5"	N51° 23' 26.3" E23° 27' 35.9"	N51° 23' 26.3" E23° 27' 35.9"	N51° 24' 08.0" E23° 35' 36.0"	N51° 24' 08.0" E23° 35' 36.0"	N51° 25' 39.8" E23° 38' 29.9"	N51° 24' 19.2" E23° 35' 51.3"	N51° 25' 43.9" E23° 36' 42.6"	N51° 25' 49.8" E23° 36' 27.0"	N51° 25' 43.9" E23° 36' 42.6"	N51° 25' 49.8" E23° 36' 27.0"	N51° 23' 27.4" E23° 27' 38.0"	N51° 23' 27.4" E23° 27' 38.0"	N51° 24' 22.5" E23° 35' 50.0"	N51° 25' 28.3" E23° 35' 00.7"	N51° 25' 37.6" E23° 38' 26.9"	N51° 25' 37.6" E23° 38' 26.9"	N51° 24' 05.3" E23° 35' 35.0"	N51° 24' 05.3" E23° 35' 35.0"	N51° 25' 35.5" E23° 38' 22.7"	N51° 25' 34.7" E23° 38' 17.7"	N51° 25' 34.7" E23° 38' 17.7"	N51° 25' 35.5" E23° 38' 22.7"	N51° 25' 20.5" E23° 35' 17.6"	N51° 25' 20.5" E23° 35' 17.6"	N51° 25' 25.1" E23° 35' 11.9"	N51° 25' 25.1" E23° 35' 11.9"	N51° 25' 22.6" E23° 35' 09.4"
Grounwater level [1 - water is located deeper than 10 cm below the soil surface; 2- water is located from 10 cm below the soil surface up to ground level (0 cm); 3-water remains above the soil surface (visible or accumulating in surface depressions)]		1	2	1	2	2	1	1	2	2	2	2	2	1	2	2	2	2	2	2	3	2	2	2	2	1	1	1	1	1	3	2	2	2	1	1	1	3	1	2	3	1	3	1	1	2	1	2	1
Height [above sea level]		157	157	157	157	155	155	155	155	152	152	148	148	160	160	151	151	174	174	178	204	178	177	177	158	158	155	160	152	158	152	158	180	180	164	161	155	155	159	159	152	161	161	152	156	156	160	160	157
Slope of the terrain		0	0	0	0	0	0	0	0	0	0	0	0	0	0	0	0	0	0	0	0	0	0	0	0	0	0	0	0	0	0	0	0	0	0	0	0	0	0	0	0	0	0	0	0	0	0	0	0
Exposure		-	-	-	-	-	-	-	-	-	-	-	-	-	-	-	-	-	-	-	-	-	-	-	-	-	-	-	-	-	-	-	-	-	-	-	-	-	-	-	-	-	-	-	-	-	-	-	-
Cover	A	40	-	40	-	-	40	20	-	50	50	60	60	50	<1	50	50	-	-	-	-	-	-	-	-	50	15	40	50	30	-	-	10	-	40	50	20	<1	60	-	<1	20	-	10	30	<5	30	<1	50
	B	30	20	60	50	60	60	30	30	40	50	50	50	15	5	20	25	10	10	<1	-	1<1	<1	<1	20	40	40	10	20	15	15	10	<1	<1	20	50	40	5	60	30	60	60	60	50	60	<1	70	50	60
	C	70	70	80	80	60	60	80	90	10	5	30	30	70	60	30	40	80	80	80	90	80	80	80	90	90	80	70	80	80	80	90	80	80	80	80	95	95	80	90	90	90	90	90	80	90	50	50	60
	D	80	80	50	50	60	70	70	70	50	60	50	50	50	50	60	60	70	70	80	20	80	80	80	50	50	55	70	40	50	50	40	70	70	50	30	30	40	60	60	50	40	40	50	60	70	40	40	60
DAss. Sphagno recurvi-Eriophoretum vaginati
Eriophorum vaginatum	C	2	1																	1	2	1	1	1	5	5	5	4	4	4	4	4	5	5	4	4	3	3	3	3	4	5	5	4	4	4	3	3	3
Sphagnum fallax	D	5	5	3	3	4	4	5	5	2	2	2	2	3	3	2	2	5	5	5	2	5	3	3	3	3	4	4	3	3	3	3	4	4	3	3	3	3	3	3	3	3	3	3	4	4	3	3	3
ChAss. Ledo-Sphagnetum magellanici
Ledum palustre	B									1	1																		1		1		+	+		2					3	3	3	3	3	3	4	4	3
Pinus sylvestris	A	1								2	1			+	+	1	+			+						+	1	2					2		1		1	+			+			1		+	2		2
Pinus sylvestris	B	1	+			+	+							1				+	1			+	+	+	+	2	1	1			+	+		+	2	3	2		2	+	1	+	1				1	+	2
Pinus sylvestris	C															+						+			+	+			+	+	+	+		+												+			1
ChAll. Sphagnion magellanici = ChO. Sphagnetalia magellanici
Andromeda polifolia	C									+	1																									+	1	1									+	1	2
Oxycoccus palustris	C									2	3							3	3	1		2	2	3					1	2	2	3	1	2	2	3	3	3	2	3	3	3	3	2	3	3	3	3	2
Polytrichum strictum	D					+	+															+	+	+			+						+	+	+				+	+
Sphagnum capilifolium	D									+	+	1	1			1	1
Sphagnum divinum	D									2	2	+	+			3	3					+	2	2	+	+	+									+	+	+			+				1	1	+	1
ChCl. Oxycocco-Sphagnetea
Aulacomnium palustre	D													1	1					+		+	+	+				1	+	+	+	+			+		+	1	+	+	1	+	+	+	+	1	+	+
Sphagnum papillosum	D						+																																+	+							1	1	1
ChAss. Sphagno recurvi-Caricetum rostratae
Carex rostrata	C																	1	2	3	2	3	4	4									+	+
ChAll. Sphagno-Caricion canescentis
Sphagnum palustre	D			+	1					1	1	2	1			2	2								+	+											+	+		1	+	1	1	1	+	1
ChAss. Sphagno-Juncetum effusi
Juncus effusus	C	3	3	5	5	3	3	5	5					+	1						3	+	+		+	1		2							1
ChAll. Caricion fuscae = ChO. Caricetalia fuscae
Carex canescens	C
Carex nigra	C					+	+					1	1			1	+																							2				+
Epilobium palustre	C
Viola palustris	C											+	+
ChAss. Sphagno recurvi-Eriophoretum angustifolii
Eriophorum angustifolium	C													4	4			2	2	1		2	1	2
ChAll. Rhynchosporion albae = ChO. Scheuchzerietalia palustris
Drosera rotundifolia	C																			+		1	+	1
Rhynchospora alba	C																				+
Scheuchzeria palustris	C															+	+
ChCl. Scheuchzerio-Caricetea fuscae
Carex lasiocarpa	C	2	2									2	2			1	2								1	1	1										2	2	3	2
Comarum palustre	C															1	+
Menyanthes trifoliata	C									+	1
Polytrichum commune	D											+	1
Cl. Vaccinio-Piceetea
Pleurozium schreberi	D																																		1	1											+	+
Rubus hirtus	C											1	2
Vaccinium uliginosum	B					+	+																		2	2								+								+	+		1	1	2	2
Vaccinium uliginosum	C
Vaccinium myrtillus	C												1																							+			+	1	+	1	1		2	2			2
Molinia caerulea	C															1	1										+												+	1		+	1
Cl. Alnetea glutinosae
Alnus glutinosa	A									1	2	3	3			2	2																+
Frangula alnus	B					+	+	+	+	3	3	2	2		+	2	1									+				2	+	+	+		+	+				2		+	1						+
Frangula alnus	C																														+	+
Betula pubescens	A	3		3			3	2	2	2	2	2	2	3		2	2			+						3	2	2	3	3			+		3	3	2		3	2		2		2	3	1	2	+	3
Betula pubescens	B	1	2	2	+	+	2	1	2					2	2			2	1			+	+	+	2	2	3	2	2	2	2	2	+	+			2	1	1		2	2	2		2			+
Betula pubescens	C		+								+																				+			+			1	1
Salix aurita	B	2	2	3	3	3	3	3	3	+	1																												3	1
Salix cinerea	B
Calamagrostis canescens	C	+	1			2	2	1	2																										+				+	+
Dryopteris cristata	C											2	1										+									+			+										+	+
Thelypteris palustris	C				+							+
Cl. Phragmitetea
Calla palustris	C													+	+							+	+	+
Carex elata	C
Equisetum fluviatile	C											+	+
Galium palustre	C											+				+
Lycopus europaeus	C											+	+
Lysimachia thyrsiflora	C	+	+						+			1	+		+	+	1		+
Lysimachia vulgaris	C	+	1	+	+				1										+																				+	+
Peucedanum palustre	C	+	+					+	+			+	+																										+	+
Phragmites australis	C											1	2			2	2	+	2
Cl. Molinio-Arrhenateheretea
Lythrum salicaria	C																																							+
Selinum carviflolia	C													+	+
Cl. Epilobietea angustifolii
Sambucus nigra	B															+	+
Calamagrostis epigejos	C
Other
Padus serotina	B
Quercus robur	B														+
Erechtites hieracifolia	C																		+		+									+	+	1											+
Polytrichum juniperum	D																													+		+				+
[truncated: 74 more columns]
